# Supplementary material for: Glycyrrhizic Acid and Its Hydrolyzed Metabolite 18β-Glycyrrhetinic Acid as Specific Ligands for Targeting Nanosystems in the Treatment of Liver Cancer
Source: Pharmaceutics. 2021 Oct 26;13(11):1792. doi: 10.3390/pharmaceutics13111792 (PMC8621092; doi:10.3390/pharmaceutics13111792)
Supplement: Supplementary file 1 [file pharmaceutics-13-01792-s001.zip]

Archive with 1 entries (1 files):
- pharmaceutics-1276556-supplementary.pdf
